# Supplementary material for: Ergonomic working posture in simulated dental clinical conditions: effect of magnification on the operator’s experience
Source: PeerJ. 2021 Apr 8;9:e11168. doi: 10.7717/peerj.11168 (PMC8038638; doi:10.7717/peerj.11168)
Supplement: Supplemental Information 1 [file peerj-09-11168-s001.xlsx]

## Sheet: cadep_desvio angular
Lupe	Tooth	Operator	CADEP (points)	Neck Angulation (°)
1	26	1	9	52.5			Legend:
1	36	1	7.5	33.7			Lupe:	1	unaided visualization
1	36	1	8	40.5				2	simple loupe
1	46	1	8	49.5				3	Galilean loupe
1	16	1	10	27.6				4	Keplerian loupe
1	16	1	9	51.9
1	36	1	7	56.3			Tooth:	16	right maxillary first molar
1	16	1	9	54.2				26	left maxillary first molar
1	46	1	7	51.4				36	left mandibular first molar
1	16	1	10	36.8				46	right mandibular first molar
1	16	1	8.5	50.5
1	46	1	8	64.1			Operator:	1	experienced operator
1	16	1	7.5	51.1				2	inexperienced operator
1	26	1	7.5	49.8
1	26	1	10	43.1
1	16	1	9	47.6
1	36	1	9.5	52.4
1	46	1	10	48.6
1	16	1	8.5	48.1
1	36	1	8.5	47.5
1	46	1	8	66.9
1	46	1	8	59.3
1	36	1	10	55.3
1	16	1	8.5	27.2
1	26	1	8.5	53.9
1	26	1	9	58.2
1	46	1	9	53.3
1	16	1	9	57.7
1	26	1	8.5	53.5
1	36	1	8.5	51.9
1	46	1	7.5	33.1
1	36	1	8.5	46.2
1	26	1	8.5	51.9
1	26	1	8.5	47.6
1	16	1	8.5	48.8
1	16	1	8.5	50.7
1	26	1	8	46.2
1	16	1	8.5	41.1
1	36	1	8.5	31.3
1	46	1	9	45.6
1	26	1	9.5	43.6
1	16	1	9.5	41.8
1	46	1	8.5	49.8
1	36	1	7.5	53.3
1	46	1	8.5	39.9
1	46	1	8.5	42.4
1	16	1	8.5	44.5
1	26	1	8.5	54.5
1	36	1	9	52.7
1	46	1	9	53.3
1	16	1	8.5	43.7
1	26	1	9	26.6
1	36	1	8.5	49.7
1	46	1	8.5	26
1	46	1	10	32.1
1	26	1	9.5	45.4
1	46	1	9.5	34
1	16	1	9.5	39.6
1	26	1	9	44.4
1	36	1	9	56.3
1	46	1	9	43.8
1	16	1	10	37.3
1	26	1	9	41.5
1	36	1	9	50.7
1	46	1	7.5	51
1	26	1	8.5	47.3
1	26	1	8.5	38.5
1	26	1	9	40.7
1	46	1	9.5	43.2
1	16	1	8.5	47.6
1	36	1	8.5	46.3
1	46	1	7.5	48.6
1	16	1	9.5	45.6
1	36	1	8.5	49.4
1	26	1	8.5	22.2
1	36	1	8	44.4
1	26	1	10	32.4
1	36	1	7.5	32.9
1	36	1	9	22.4
1	36	1	9	32.9
2	46	1	8.5	45.6
2	36	1	8	51.6
2	46	1	8	51.5
2	16	1	9	53.6
2	26	1	8.5	52.3
2	36	1	7	45
2	26	1	9	60
2	36	1	7.5	42.2
2	26	1	7.5	39.7
2	16	1	8.5	32.5
2	46	1	8.5	47.2
2	46	1	8	59.6
2	36	1	8.5	46.4
2	16	1	8	46
2	26	1	7.5	47
2	26	1	8	50.9
2	36	1	8.5	60.1
2	46	1	8	46.2
2	46	1	8.5	55.2
2	36	1	9	60.9
2	16	1	9	46.4
2	16	1	9	53.1
2	26	1	8.5	54.5
2	16	1	8	58.2
2	46	1	8.5	52.3
2	26	1	8.5	47.7
2	36	1	8.5	49.5
2	26	1	10	33.5
2	26	1	9	49.7
2	16	1	8.5	53
2	46	1	8	49.6
2	36	1	7.5	48.5
2	16	1	8.5	44.1
2	26	1	8.5	50.7
2	26	1	8.5	44.5
2	16	1	8.5	44.4
2	16	1	8	42.9
2	36	1	8.5	38.7
2	46	1	8.5	43.6
2	26	1	7.5	39.5
2	46	1	8	50.9
2	36	1	9	44.6
2	36	1	9	36.2
2	46	1	9	41.5
2	46	1	8	29.2
2	36	1	8.5	42.4
2	16	1	8.5	44.2
2	26	1	8.5	41.3
2	36	1	8.5	51.1
2	46	1	8.5	30.2
2	16	1	9	44.1
2	26	1	9	50.2
2	16	1	8.5	44.2
2	46	1	8.5	44.9
2	36	1	8.5	26.9
2	26	1	9	42.9
2	16	1	9	38.8
2	46	1	10	41.1
2	36	1	8	50.5
2	26	1	8.5	28.6
2	36	1	8.5	41.2
2	46	1	8.5	38.2
2	16	1	8.5	44.5
2	26	1	9	45
2	46	1	9	46.5
2	36	1	8.5	47.4
2	46	1	8.5	49.7
2	16	1	9	44
2	16	1	8.5	45.4
2	16	1	9	39
2	16	1	9	41.1
2	46	1	8.5	38.7
2	36	1	9	44.1
2	16	1	8	45.4
2	46	1	9	31.1
2	36	1	8.5	45
2	26	1	8.5	46.8
2	26	1	9	53.9
2	36	1	8.5	42.2
2	26	1	9	42.2
3	16	1	9	36.3
3	46	1	8.5	27.9
3	16	1	10	35.6
3	46	1	10	27
3	26	1	9	46.2
3	26	1	10	41.5
3	46	1	8.5	31.3
3	36	1	10	26.6
3	26	1	9	32.2
3	46	1	10	28.6
3	36	1	10	25
3	16	1	9	30.3
3	16	1	10	43.4
3	26	1	9	47.7
3	46	1	10	29.2
3	36	1	10	28.7
3	36	1	9.5	25.8
3	46	1	10	39
3	46	1	10	53.9
3	16	1	10	40.3
3	16	1	10	32.4
3	26	1	10	33.6
3	26	1	9.5	32.5
3	36	1	9.5	32.7
3	26	1	10	38.5
3	16	1	9.5	39.4
3	16	1	9.5	32.3
3	36	1	9.5	36.6
3	46	1	8.5	36.9
3	16	1	10	24.2
3	26	1	10	28.3
3	36	1	8.5	66.3
3	36	1	8.5	27.6
3	16	1	9.5	30.8
3	16	1	10	43
3	36	1	9.5	25
3	46	1	9.5	18
3	16	1	10	30.7
3	16	1	10	25.8
3	26	1	10	30.8
3	26	1	9.5	29.1
3	26	1	10	26.6
3	26	1	9.5	24.2
3	36	1	9.5	23.7
3	46	1	10	32.1
3	46	1	10	18.7
3	36	1	10	23.9
3	16	1	10	21.8
3	26	1	9.5	31.4
3	46	1	10	23.7
3	16	1	10	25.8
3	26	1	10	27.8
3	46	1	9.5	36.6
3	36	1	10	27.6
3	46	1	9.5	48.8
3	16	1	10	30.1
3	26	1	10	29.7
3	26	1	10	28.2
3	36	1	9.5	35.6
3	46	1	10	27.2
3	36	1	8.5	33.5
3	16	1	9.5	22.9
3	36	1	9.5	21.2
3	46	1	10	23.1
3	46	1	10	30.1
3	36	1	9.5	20.4
3	46	1	10	22.9
3	16	1	9.5	31.4
3	26	1	10	35.1
3	26	1	10	35
3	46	1	10	35.2
3	36	1	9	31.9
3	16	1	9	35.7
3	16	1	10	37.4
3	26	1	10	8.9
3	46	1	9	21.9
3	26	1	10	31.7
3	36	1	8.5	43.3
3	36	1	10	22.1
3	36	1	10	22.2
4	16	1	9.5	32.8
4	36	1	9	20.6
4	46	1	9	18
4	26	1	10	34.7
4	16	1	10	45.4
4	46	1	9	36.1
4	26	1	10	33.3
4	36	1	10	37.9
4	16	1	10	24.1
4	36	1	10	27.2
4	46	1	10	30.7
4	26	1	9	24.7
4	36	1	10	30
4	46	1	10	23.2
4	26	1	9	30.6
4	16	1	9	15.9
4	46	1	10	27.6
4	36	1	9.5	31
4	26	1	10	23.6
4	16	1	10	24.5
4	36	1	10	27.6
4	46	1	9.5	25.2
4	36	1	9.5	31.1
4	16	1	10	29.4
4	16	1	10	31
4	26	1	10	21.1
4	36	1	9.5	50.3
4	46	1	9	25.4
4	16	1	10	36.1
4	16	1	9.5	34.4
4	26	1	10	33.1
4	46	1	10	18.2
4	36	1	10	23.3
4	46	1	10	26.7
4	26	1	9.5	22
4	16	1	10	21.3
4	36	1	10	24.2
4	46	1	9.5	16.2
4	36	1	9.5	25.6
4	36	1	10	21.9
4	46	1	10	20.6
4	46	1	10	11.4
4	26	1	10	27.4
4	36	1	10	31.2
4	46	1	9	14.3
4	16	1	10	33.3
4	36	1	9.5	25.5
4	46	1	10	25.5
4	26	1	10	31.5
4	26	1	10	22.7
4	16	1	9.5	25.1
4	26	1	10	22.3
4	46	1	10	23.4
4	16	1	10	25.6
4	26	1	10	18.7
4	36	1	10	18.9
4	46	1	10	33.7
4	16	1	9.5	31
4	36	1	9.5	26.2
4	26	1	10	29.2
4	46	1	10	21.7
4	46	1	10	19.5
4	16	1	10	35.7
4	26	1	10	35.4
4	26	1	10	27.7
4	46	1	10	27.6
4	26	1	10	25
4	36	1	10	27.9
4	36	1	9	27.8
4	46	1	9.5	49.7
4	26	1	9.5	22
4	36	1	9	16.1
4	36	1	10	13
4	16	1	10	31
4	16	1	10	24.8
4	16	1	10	21.1
4	16	1	10	32.8
4	16	1	10	27.8
4	26	1	10	55.4
4	26	1	9	21.1
1	46	2	9.5	50.6
1	26	2	8.5	48.5
1	26	2	7	54.3
1	26	2	9.5	36.7
1	36	2	8	40.8
1	46	2	9	37.6
1	16	2	8.5	47.4
1	26	2	9.5	42.7
1	36	2	6	49.6
1	46	2	8.5	40.2
1	26	2	9	40.5
1	36	2	7.5	36.3
1	46	2	6.5	56.2
1	46	2	8.5	40.4
1	16	2	9.5	40.2
1	36	2	7	46.6
1	36	2	9	53.6
1	16	2	9	36.8
1	36	2	8.5	29.2
1	46	2	7.5	34.4
1	36	2	8	34.5
1	26	2	9.5	55.7
1	46	2	8	34
1	36	2	7.5	40
1	36	2	7.5	30.5
1	16	2	10	28.4
1	46	2	8.5	22.3
1	26	2	8.5	30
1	16	2	9	29.9
1	16	2	9	31.1
1	46	2	7.5	58.8
1	46	2	7	43
1	26	2	8.5	47.4
1	16	2	8.5	48.5
1	36	2	8	36.9
1	26	2	8	46.7
1	46	2	8	39.5
1	16	2	8.5	53.5
1	36	2	8	35.1
1	46	2	7	47.3
1	46	2	8	48.8
1	26	2	10	45
1	16	2	8.5	55.5
1	26	2	9	41.5
1	16	2	8.5	50.6
1	26	2	10	36.5
1	36	2	8	38.7
1	16	2	8.5	46.5
1	26	2	7	34.4
1	26	2	9.5	41.6
1	36	2	8.5	54.7
1	16	2	9	42.3
1	36	2	8	39
1	26	2	10	34.4
1	26	2	10	38.6
1	46	2	8	50.1
1	16	2	10	40.4
1	46	2	8.5	39.2
1	36	2	8.5	37.5
1	46	2	8	46.4
1	36	2	8.5	36.5
1	16	2	9	43.7
1	26	2	9	37.6
1	26	2	8.5	39.4
1	36	2	7.5	31.9
1	16	2	9	42.3
1	16	2	9	42.3
1	46	2	9	38.5
1	26	2	9	41.4
1	16	2	8.5	50.7
1	46	2	7.5	33.1
1	36	2	8.5	45
1	16	2	8	37.5
1	36	2	8.5	32.8
1	16	2	8.5	41.5
1	36	2	8.5	34.8
1	16	2	9	50.2
1	46	2	8	35.7
1	26	2	8.5	37.5
1	46	2	8	40.7
2	16	2	8.5	35.4
2	16	2	7.5	44.6
2	16	2	8	33.4
2	26	2	6.5	43.1
2	46	2	9	37.2
2	26	2	8	32.2
2	36	2	8	37.2
2	46	2	8	39.5
2	16	2	8.5	50.4
2	26	2	9	46.1
2	26	2	8.5	42.8
2	26	2	9	34.3
2	46	2	8	48.9
2	26	2	8.5	18.6
2	46	2	8.5	41.8
2	26	2	8.5	56.6
2	36	2	8	23.9
2	16	2	9	53.1
2	16	2	8.5	39.6
2	26	2	8	45
2	46	2	8.5	61.8
2	26	2	9	42.8
2	36	2	7.5	50
2	36	2	7	25.3
2	46	2	6.5	48.1
2	26	2	8.5	53.9
2	36	2	7.5	54
2	16	2	8.5	40.4
2	36	2	7	40.9
2	16	2	9	46.3
2	36	2	7	28.8
2	46	2	7	37.3
2	16	2	9	40.9
2	26	2	8	39.3
2	36	2	8	43
2	36	2	8	38.3
2	26	2	8.5	54.4
2	16	2	8.5	39.6
2	46	2	8	35.7
2	16	2	9	41.3
2	36	2	8.5	45.2
2	46	2	8.5	43.3
2	26	2	8.5	48.8
2	36	2	8	40.9
2	46	2	8.5	45
2	16	2	9	41.9
2	26	2	8.5	43.1
2	36	2	8	52.6
2	46	2	8	25
2	46	2	8.5	35
2	36	2	8	23
2	46	2	9.5	31.5
2	26	2	9	42.6
2	16	2	8	45.6
2	36	2	8.5	34.2
2	16	2	9	49.6
2	36	2	8.5	38.1
2	26	2	8.5	42.9
2	36	2	8.5	45.6
2	46	2	8.5	38.4
2	16	2	8.5	39.5
2	26	2	8.5	45.7
2	36	2	8.5	35.5
2	46	2	8	42.3
2	16	2	8	42.6
2	16	2	9	24.8
2	46	2	9	52.3
2	16	2	9	39.5
2	26	2	8.5	42.2
2	36	2	8.5	34.6
2	16	2	8.5	42.1
2	26	2	9	35.6
2	46	2	8.5	41.4
2	26	2	9	35.7
2	46	2	9	45.2
2	16	2	8.5	46.3
2	36	2	8	41.4
2	36	2	7.5	52.4
2	46	2	8	30.8
2	46	2	8	44.4
3	36	2	9	27.4
3	16	2	8.5	34.4
3	46	2	9.5	22.1
3	36	2	9	19.3
3	36	2	9	19.6
3	16	2	9.5	28.7
3	16	2	9.5	27.5
3	26	2	9.5	36.8
3	36	2	9	35.7
3	16	2	9.5	30.4
3	16	2	9.5	20.9
3	36	2	10	26.8
3	16	2	10	34.7
3	26	2	9.5	41.4
3	36	2	9.5	40.3
3	16	2	9.5	34.1
3	16	2	10	39.3
3	46	2	8	31.2
3	26	2	10	37.3
3	46	2	9.5	41.9
3	16	2	10	52.4
3	36	2	8	35.7
3	16	2	10	33.7
3	46	2	9.5	40.6
3	16	2	10	34.7
3	26	2	10	35.4
3	46	2	9.5	41.7
3	46	2	8.5	34.8
3	16	2	10	26.5
3	46	2	8.5	29.1
3	26	2	10	33.9
3	36	2	9.5	24.2
3	16	2	10	25.6
3	26	2	10	26.6
3	46	2	8.5	23.5
3	26	2	10	26.6
3	36	2	8.5	26.1
3	46	2	8.5	25.3
3	36	2	9.5	29.4
3	26	2	10	335
3	16	2	10	32.6
3	26	2	10	29.8
3	36	2	9.5	18.8
3	46	2	9	24
3	36	2	9	25.8
3	26	2	9.5	30.1
3	36	2	8.5	22.6
3	16	2	10	30.8
3	46	2	8.5	35.3
3	36	2	9.5	28.2
3	46	2	9.5	26.9
3	26	2	10	45
3	16	2	10	29.7
3	36	2	10	28.9
3	46	2	9.5	30.7
3	26	2	10	23
3	46	2	10	33.7
3	16	2	10	34.2
3	36	2	8	21.8
3	26	2	10	45.7
3	36	2	9.5	34
3	16	2	10	25.2
3	26	2	10	19.6
3	26	2	10	26.1
3	26	2	10	25
3	36	2	9.5	27.7
3	46	2	9	31.5
3	46	2	10	28.8
3	26	2	10	32
3	36	2	9.5	26.6
3	46	2	10	32.3
3	36	2	9.5	33.3
3	26	2	10	28
3	26	2	10	30.9
3	26	2	9.5	22.6
3	46	2	9	25.8
3	46	2	9	35.8
3	46	2	10	33.2
3	16	2	10	39.4
3	16	2	10	43.4
4	26	2	9.5	41.9
4	36	2	9	16.8
4	46	2	8	13
4	16	2	8.5	40
4	26	2	9	27.1
4	16	2	9.5	25.3
4	16	2	9.5	27.7
4	16	2	9	31.3
4	26	2	9	24.5
4	46	2	8.5	21.7
4	26	2	10	35.3
4	36	2	9.5	21.6
4	26	2	10	17.8
4	26	2	9.5	36.1
4	36	2	9.5	35.8
4	36	2	8.5	24.9
4	16	2	9.5	27.6
4	16	2	10	30.1
4	26	2	10	33
4	26	2	9.5	43.9
4	46	2	9	38.7
4	16	2	9.5	38.7
4	46	2	9.5	29.6
4	26	2	9.5	39.7
4	46	2	9.5	29.3
4	16	2	10	23.3
4	26	2	10	43.6
4	36	2	8.5	32.5
4	46	2	8.5	26.6
4	36	2	9.5	25.3
4	46	2	8.5	16.3
4	26	2	10	23.6
4	16	2	10	31.5
4	26	2	10	26.3
4	36	2	9.5	26.1
4	16	2	10	26.6
4	36	2	9.5	28
4	16	2	10	35.1
4	46	2	9	26.6
4	26	2	10	28.4
4	16	2	10	21.1
4	16	2	10	34.5
4	36	2	10	24.1
4	46	2	10	27.8
4	26	2	10	21
4	26	2	10	26.2
4	16	2	10	33
4	16	2	10	34.5
4	46	2	10	22.3
4	36	2	10	29.6
4	16	2	10	27.9
4	46	2	10	27
4	16	2	10	28.3
4	16	2	10	28.4
4	26	2	10	30.5
4	36	2	9.5	26.6
4	46	2	9.5	17.5
4	16	2	10	37.4
4	46	2	9	21.3
4	46	2	9	29.8
4	16	2	10	27.4
4	46	2	10	45
4	26	2	10	30
4	46	2	10	29
4	26	2	9.5	30.2
4	36	2	9.5	23.6
4	46	2	9.5	23.7
4	36	2	8.5	22
4	46	2	10	32.9
4	26	2	10	40.1
4	36	2	9	28.8
4	36	2	9.5	26.5
4	36	2	10	27.7
4	36	2	9	28.3
4	46	2	9	36.5
4	36	2	9	34
4	46	2	9	33.7
4	26	2	10	37.3
4	36	2	9	29.9
4	36	2	9.5	23.5
